# Supplementary material for: Causal analysis of 731 immunophenotypes and heart failure: A bidirectional Mendelian randomization study
Source: Medicine (Baltimore). 2025 May 23;104(21):e42530. doi: 10.1097/MD.0000000000042530 (PMC12114048; doi:10.1097/MD.0000000000042530)
Supplement: Supplementary file 1 [file medi-104-e42530-s001.xlsx]

## Sheet: 1
Table S1 IgD+ CD38br AC
	SNP	effect_allele.exposure	other_allele.exposure	effect_allele.outcome	other_allele.outcome	beta.exposure	beta.outcome	eaf.exposure	eaf.outcome	se.exposure	se.outcome	pval.exposure	pval.outcome
1	rs11159480	T	G	T	G	-0.153	0.009	0.817	NA	0.032	0.012	2.4e-06	0.4771
2	rs12036556	T	C	T	C	0.348	-0.009	0.027	NA	0.074	0.033	2.71e-06	0.7934
3	rs12939565	T	A	T	A	-0.136	-0.023	0.427	NA	0.027	0.012	3.47e-07	0.0606401
4	rs1294253	C	T	C	T	-0.138	-0.004	0.725	NA	0.027	0.01	2.1e-07	0.7005
5	rs140380950	C	T	C	T	-0.357	0.043	0.037	NA	0.063	0.038	1.57e-08	0.2549
6	rs146959444	C	T	C	T	1.249	0.086	0.002	NA	0.257	0.029	1.29e-06	0.00314
7	rs16868356	C	T	C	T	0.415	0.023	0.02	NA	0.085	0.035	1.23e-06	0.503
8	rs1695681	A	C	A	C	-0.126	0.002	0.531	NA	0.024	0.008	2.06e-07	0.8481
9	rs2395904	G	T	G	T	-0.128	-0.017	0.266	NA	0.027	0.009	1.69e-06	0.0494299
10	rs61878035	A	G	A	G	0.145	0.004	0.189	NA	0.031	0.009	2.24e-06	0.698601
11	rs733555	T	G	T	G	-0.14	0.005	0.264	NA	0.027	0.008	2.85e-07	0.5616
12	rs76112278	A	G	A	G	-0.458	-0.032	0.019	NA	0.086	0.046	1.09e-07	0.4954
13	rs76608654	C	T	C	T	0.249	-0.001	0.049	NA	0.054	0.015	4.56e-06	0.9383
14	rs7667070	C	T	C	T	-0.296	0.02	0.036	NA	0.063	0.02	2.36e-06	0.3322
15	rs78188887	G	A	G	A	1.533	0.051	0.001	NA	0.321	0.034	1.8e-06	0.1343
16	rs80330977	A	G	A	G	-0.258	0.006	0.081	NA	0.044	0.016	6.16e-09	0.7173
Note:
SNPs lost after exposure and outcome combination: rs116285595, rs374727947, rs78658073, rs143397127
Palindromic SNP: rs12939565
The magnitude of change in F-statistic: 21.065–33.935

## Sheet: 2
Table S2 Activated Treg AC
	SNP	effect_allele.exposure	other_allele.exposure	effect_allele.outcome	other_allele.outcome	beta.exposure	beta.outcome	eaf.exposure	eaf.outcome	se.exposure	se.outcome	pval.exposure	pval.outcome
1	rs113435341	G	A	G	A	-1.414	0.0106	0.0032	NA	0.2277	0.0332	5.88e-10	0.7493
2	rs11593335	T	A	T	A	-0.1265	-0.0119	0.4164	NA	0.02623	0.0149	1.48e-06	0.4234
3	rs12626270	T	C	T	C	0.1817	-0.0023	0.1232	NA	0.03912	0.012	3.55e-06	0.8453
4	rs138915779	A	C	A	C	-1.288	0.0231	0.0034	NA	0.2345	0.0323	4.23e-08	0.4734
5	rs139138505	G	C	G	C	-0.6234	0.0026	0.0085	NA	0.1355	0.0249	4.38e-06	0.9168
6	rs148991751	C	A	C	A	-2.9	0.0711	0.0004	NA	0.633	0.0286	4.78e-06	0.0128301
7	rs6901124	T	C	T	C	0.9001	-0.0033	0.0044	NA	0.1901	0.0234	2.27e-06	0.8895
Note:
SNPs lost after exposure and outcome combination: None
Palindromic SNPs: rs11593335, rs139138505
The magnitude of change in F-statistic: 20.989–38.563

## Sheet: 3
Table S3 Im MDSC %CD33dim HLA DR- CD66b-
	SNP	effect_allele.exposure	other_allele.exposure	effect_allele.outcome	other_allele.outcome	beta.exposure	beta.outcome	eaf.exposure	eaf.outcome	se.exposure	se.outcome	pval.exposure	pval.outcome
1	rs12094489	A	G	A	G	-0.2383	-0.0193	0.1373	NA	0.04837	0.0152	9.09e-07	0.2046
2	rs147302158	G	A	G	A	-0.4335	0.0114	0.0369	NA	0.09126	0.0258	2.19e-06	0.6592
3	rs1537122	T	C	T	C	-0.1594	0.012	0.5312	NA	0.03332	0.0078	1.86e-06	0.1264
4	rs1701958	G	C	G	C	0.2248	-0.0009	0.1314	NA	0.04819	0.0127	3.31e-06	0.9462
5	rs2420243	T	A	T	A	-1.503	-0.0893	0.0027	NA	0.3142	0.0551	1.85e-06	0.105
6	rs2455069	G	A	G	A	0.2522	-0.0124	0.5197	NA	0.03266	0.0079	1.86e-14	0.1158
7	rs4499342	T	C	T	C	-0.2163	0.0047	0.1527	NA	0.04632	0.011	3.25e-06	0.6705
8	rs469318	C	T	C	T	-0.167	0.0041	0.3024	NA	0.03564	0.0089	2.98e-06	0.6445
9	rs72923436	A	C	A	C	-0.5379	0.0246	0.0307	NA	0.09656	0.0165	2.92e-08	0.1358
10	rs9829934	T	A	T	A	-0.3737	0.0249	0.0582	NA	0.07241	0.0209	2.72e-07	0.233
Note:
SNP lost after exposure and outcome combination: rs3829176
Palindromic SNPs: rs1701958, rs2420243, rs9829934
The magnitude of change in F-statistic: 21.611–59.629

## Sheet: 4
Table S4 CD33dim HLA DR+ CD11b+ %CD33dim HLA DR+
	SNP	effect_allele.exposure	other_allele.exposure	effect_allele.outcome	other_allele.outcome	beta.exposure	beta.outcome	eaf.exposure	eaf.outcome	se.exposure	se.outcome	pval.exposure	pval.outcome
1	rs115483539	A	G	A	G	-0.3509	-0.0095	0.053	NA	0.07502	0.0219	3.12e-06	0.6654
2	rs139393711	G	C	G	C	-0.4467	-0.0323	0.0355	NA	0.09624	0.0395	3.7e-06	0.4137
3	rs1801274	G	A	G	A	0.5511	-0.012	0.3334	NA	0.03437	0.0079	2.77e-54	0.1308
4	rs263715	A	G	A	G	-0.5334	0.0301	0.0237	NA	0.1126	0.0199	2.34e-06	0.1301
5	rs35006063	T	C	T	C	-0.9307	0.0192	0.0073	NA	0.1901	0.0344	1.07e-06	0.578
6	rs3820097	A	G	A	G	-0.4313	0.0241	0.9459	NA	0.07416	0.0128	7.11e-09	0.0592802
7	rs3826007	T	C	T	C	0.361	0.0036	0.2209	NA	0.04027	0.009	7.44e-19	0.6851
8	rs4641163	C	G	C	G	0.1619	0.0053	0.5353	NA	0.03385	0.0119	1.85e-06	0.6592
9	rs6105661	A	G	A	G	0.1628	-0.0095	0.3601	NA	0.03545	0.008	4.68e-06	0.2313
10	rs6820873	C	A	C	A	-0.1689	0.0054	0.4255	NA	0.03421	0.008	8.65e-07	0.4993
11	rs7156568	C	T	C	T	0.1845	-0.01	0.7505	NA	0.03988	0.0096	4.01e-06	0.295
12	rs75239369	G	A	G	A	-0.3897	0.0122	0.0439	NA	0.08076	0.0193	1.51e-06	0.5267
13	rs7754966	T	A	T	A	0.1728	-0.007	0.292	NA	0.03744	0.0086	4.2e-06	0.4195
14	rs79027682	C	G	C	G	0.2262	-0.0174	0.145	NA	0.0494	0.0112	4.99e-06	0.1226
Note:
SNPs lost after exposure and outcome combination: None
Palindromic SNPs: rs139393711, rs4641163, rs7754966, rs79027682
The magnitude of change in F-statistic: 20.967–257.100

## Sheet: 5
Table S5 DP (CD4+CD8+) %leukocyte
	SNP	effect_allele.exposure	other_allele.exposure	effect_allele.outcome	other_allele.outcome	beta.exposure	beta.outcome	eaf.exposure	eaf.outcome	se.exposure	se.outcome	pval.exposure	pval.outcome
1	rs11025036	A	G	A	G	-0.4277	-0.0303	0.0221	NA	0.08196	0.0228	1.91e-07	0.1844
2	rs117340321	T	G	T	G	-0.2528	0.0073	0.0578	NA	0.05364	0.0195	2.54e-06	0.706801
3	rs147688743	A	G	A	G	-0.4693	-0.0257	0.0153	NA	0.09847	0.0338	1.96e-06	0.4461
4	rs16987794	C	T	C	T	-0.1599	-0.0046	0.1512	NA	0.03427	0.0122	3.2e-06	0.7055
5	rs2857229	G	A	G	A	0.2919	0.0123	0.2578	NA	0.02741	0.0083	4.29e-26	0.1414
6	rs3759343	C	T	C	T	-0.1259	-0.008	0.2916	NA	0.02665	0.0121	2.42e-06	0.5113
7	rs45551732	T	C	T	C	0.342	0.0069	0.029	NA	0.07212	0.0165	2.2e-06	0.674599
8	rs4966346	G	A	G	A	-0.1172	0.0033	0.5196	NA	0.02542	0.0099	4.2e-06	0.7415
9	rs6022045	C	T	C	T	-0.1148	0.0031	0.5748	NA	0.02488	0.008	4.03e-06	0.6982
10	rs7160965	C	T	C	T	0.2018	0.0111	0.8949	NA	0.03941	0.0144	3.21e-07	0.4416
11	rs76251345	G	T	G	T	0.2442	0.0395	0.06	NA	0.05195	0.018	2.68e-06	0.02791
12	rs77965313	C	A	C	A	-0.2978	0.0107	0.0375	NA	0.06501	0.0156	4.76e-06	0.490601
13	rs9493240	A	G	A	G	0.1377	0.0057	0.3101	NA	0.02688	0.0122	3.17e-07	0.6414
Note:
SNPs lost after exposure and outcome combination: rs189060675, rs529770358, rs62022846
Palindromic SNPs: None
The magnitude of change in F-statistic: 20.984–113.410

## Sheet: 6
Table S6 CD28- CD127- CD25++ CD8br %T cell
	SNP	effect_allele.exposure	other_allele.exposure	effect_allele.outcome	other_allele.outcome	beta.exposure	beta.outcome	eaf.exposure	eaf.outcome	se.exposure	se.outcome	pval.exposure	pval.outcome
1	rs1015011	G	C	G	C	0.162	-0.0043	0.1608	NA	0.03413	0.014	2.15e-06	0.757
2	rs111856210	A	T	A	T	-0.2121	-0.0128	0.1154	NA	0.03973	0.0143	1e-07	0.3719
3	rs115642223	C	T	C	T	1.51	0.0607	0.0019	NA	0.3259	0.0261	3.76e-06	0.0201099
4	rs12450916	T	C	T	C	0.1189	0.0072	0.5416	NA	0.0253	0.0079	2.71e-06	0.3602
5	rs142394211	T	A	T	A	-0.2225	0.0024	0.0751	NA	0.04743	0.0323	2.82e-06	0.9407
6	rs146970469	A	G	A	G	-0.2637	-0.0043	0.0501	NA	0.05741	0.044	4.54e-06	0.9222
7	rs1871360	A	T	A	T	-0.1165	-0.002	0.4322	NA	0.02534	0.0083	4.42e-06	0.8056
8	rs35089045	C	T	C	T	0.2952	0.0081	0.0432	NA	0.06309	0.0185	3e-06	0.659699
9	rs62166861	A	G	A	G	0.3036	-0.0017	0.0424	NA	0.06314	0.0157	1.59e-06	0.9129
10	rs9269118	A	G	A	G	0.1418	0.0131	0.3775	NA	0.029	0.0094	1.06e-06	0.1612
11	rs9823305	A	T	A	T	0.1268	-0.0147	0.3414	NA	0.02642	0.012	1.68e-06	0.2193
12	rs990962	T	C	T	C	0.1462	0.0093	0.7919	NA	0.03104	0.0107	2.6e-06	0.386
Note:
SNPs lost after exposure and outcome combination: rs74139363, rs6085043
Palindromic SNPs: rs1015011, rs111856210, rs142394211, rs1871360, rs9823305
The magnitude of change in F-statistic: 21.098–28.500

## Sheet: 7
Table S7 CD28- CD127- CD25++ CD8br %CD8br
	SNP	effect_allele.exposure	other_allele.exposure	effect_allele.outcome	other_allele.outcome	beta.exposure	beta.outcome	eaf.exposure	eaf.outcome	se.exposure	se.outcome	pval.exposure	pval.outcome
1	rs111856210	A	T	A	T	-0.2016	-0.0128	0.1154	NA	0.04015	0.0143	5.41e-07	0.3719
2	rs114824462	A	T	A	T	0.7596	-0.0202	0.0063	NA	0.1602	0.0268	2.21e-06	0.4498
3	rs115642223	C	T	C	T	1.53	0.0607	0.0019	NA	0.3289	0.0261	3.43e-06	0.0201099
4	rs12599120	C	T	C	T	0.1203	0.0197	0.6097	NA	0.02627	0.0079	4.88e-06	0.0128801
5	rs13068352	T	A	T	A	0.2315	-0.0073	0.0789	NA	0.04763	0.0149	1.23e-06	0.6214
6	rs149389411	C	A	C	A	0.1532	0.0024	0.1904	NA	0.03295	0.0159	3.45e-06	0.8785
7	rs2120691	G	A	G	A	0.1359	0.0185	0.2448	NA	0.02957	0.0082	4.5e-06	0.0235201
8	rs6004167	G	A	G	A	0.1537	-0.0067	0.1882	NA	0.03243	0.0127	2.24e-06	0.593999
9	rs75532811	A	G	A	G	1.067	-0.0087	0.0033	NA	0.2182	0.0349	1.06e-06	0.803
10	rs75836793	A	G	A	G	0.1997	-0.0006	0.1053	NA	0.04217	0.0118	2.29e-06	0.9605
Note:
SNPs lost after exposure and outcome combination: rs10998956, rs6085043
Palindromic SNPs: rs111856210, rs114824462, rs13068352
The magnitude of change in F-statistic: 20.971–25.212

## Sheet: 8
Table S8 CD28+ CD45RA+ CD8br %T cell
	SNP	effect_allele.exposure	other_allele.exposure	effect_allele.outcome	other_allele.outcome	beta.exposure	beta.outcome	eaf.exposure	eaf.outcome	se.exposure	se.outcome	pval.exposure	pval.outcome
1	rs10183338	T	G	T	G	0.1132	-0.0029	0.1891	NA	0.02243	0.0086	4.71e-07	0.7356
2	rs111503027	A	G	A	G	3.141	0.019	0.0001	NA	0.639	0.0287	9.27e-07	0.5094
3	rs112258643	T	C	T	C	3.436	0.0351	0.0001	NA	0.6021	0.0385	1.25e-08	0.3614
4	rs112280034	G	A	G	A	4.67	-0.011	NA	NA	0.9514	0.0438	9.63e-07	0.8021
5	rs112571466	G	A	G	A	3.787	0.006	0.0001	NA	0.6773	0.041	2.44e-08	0.8834
6	rs112637846	A	C	A	C	2.345	-0.0078	0.0003	NA	0.4689	0.0239	5.96e-07	0.7426
7	rs112731098	A	G	A	G	1.692	0.0421	0.0004	NA	0.3573	0.0433	2.26e-06	0.3312
8	rs112779860	A	G	A	G	2.492	0.0308	0.0004	NA	0.5273	0.0406	2.39e-06	0.4472
9	rs113046419	C	T	C	T	2.579	-0.0077	0.0003	NA	0.5321	0.0331	1.31e-06	0.8172
10	rs113116201	C	T	C	T	0.6358	0.0023	0.0047	NA	0.1227	0.0307	2.3e-07	0.9402
11	rs113447229	C	T	C	T	4.765	0.0085	0.0001	NA	0.8459	0.0283	1.92e-08	0.764599
12	rs114795342	T	A	T	A	1.407	0.0698	0.001	NA	0.2995	0.0284	2.73e-06	0.0139399
13	rs115077170	G	T	G	T	7.992	-0.0163	NA	NA	1.404	0.0395	1.37e-08	0.679499
14	rs115218435	G	T	G	T	4.272	0.0491	0.0001	NA	0.7543	0.0449	1.6e-08	0.2738
15	rs11652705	G	A	G	A	-0.1174	0.0062	0.1709	NA	0.02339	0.0104	5.52e-07	0.5485
16	rs116562707	G	A	G	A	0.4024	-0.0211	0.0192	NA	0.06819	0.0245	3.97e-09	0.3884
17	rs116767883	T	C	T	C	9.1	-0.0141	NA	NA	1.583	0.0669	9.88e-09	0.8333
18	rs11735841	A	G	A	G	0.4503	0.0318	0.0073	NA	0.09716	0.0563	3.72e-06	0.5722
19	rs117403703	C	T	C	T	3.353	0.0888	0.0001	NA	0.6161	0.0352	5.62e-08	0.0115601
20	rs117475733	T	C	T	C	1.818	0.0819	0.0004	NA	0.2979	0.0279	1.17e-09	0.00331597
21	rs117795441	A	G	A	G	2.115	-0.0265	0.0003	NA	0.4548	0.0452	3.42e-06	0.5574
22	rs118016388	C	T	C	T	7.82	0.0373	NA	NA	1.424	0.0282	4.27e-08	0.1859
23	rs118127261	A	G	A	G	3.614	0.0276	0.0001	NA	0.6762	0.0329	9.65e-08	0.4015
24	rs12555210	G	A	G	A	0.1465	0.0289	0.089	NA	0.03099	0.0316	2.38e-06	0.3608
25	rs13115676	A	G	A	G	-0.1825	-0.0554	0.0523	NA	0.03943	0.0225	3.84e-06	0.01354
26	rs13243221	G	T	G	T	2.985	-0.0216	0.0001	NA	0.6167	0.0308	1.35e-06	0.4827
27	rs137858581	C	T	C	T	3.974	-0.0296	0.0001	NA	0.7251	0.0456	4.54e-08	0.5157
28	rs138736730	G	T	G	T	2.587	0.1029	0.0003	NA	0.526	0.04	9.13e-07	0.0101801
29	rs141357353	A	G	A	G	1.943	-0.0443	0.0004	NA	0.4052	0.0399	1.71e-06	0.2664
30	rs142208889	T	C	T	C	3.814	0.0036	0.0001	NA	0.6612	0.0304	8.68e-09	0.9047
31	rs142530179	G	A	G	A	3.783	0.0514	0.0001	NA	0.6683	0.0432	1.62e-08	0.2342
32	rs143498795	A	C	A	C	3.717	0.0368	0.0001	NA	0.67	0.0322	3.11e-08	0.252
33	rs145827119	T	C	T	C	4.893	0.039	0.0001	NA	0.8386	0.0414	5.91e-09	0.346
34	rs147066619	T	A	T	A	5.2	-0.0276	0.0001	NA	1.132	0.0412	4.52e-06	0.5024
35	rs148064908	A	G	A	G	11.05	-0.0193	NA	NA	2.095	0.0274	1.42e-07	0.4804
36	rs149023182	G	A	G	A	4.52	0.0269	0.0001	NA	0.7897	0.0344	1.13e-08	0.4356
37	rs17292948	T	C	T	C	7.692	0.037	NA	NA	1.481	0.0282	2.16e-07	0.1894
38	rs17685199	C	A	C	A	-0.1143	0.0107	0.1817	NA	0.02221	0.0119	2.82e-07	0.3695
39	rs179609	T	G	T	G	0.09014	-0.0059	0.3041	NA	0.01925	0.0084	2.95e-06	0.4831
40	rs188748536	C	T	C	T	13.7	0.0262	NA	NA	2.197	0.0346	5.06e-10	0.4487
41	rs189801254	A	C	A	C	4.11	-0.0188	0.0001	NA	0.7256	0.0326	1.6e-08	0.5646
42	rs2075682	T	A	T	A	0.1213	0.0023	0.2932	NA	0.02348	0.012	2.51e-07	0.8492
43	rs28460753	A	G	A	G	0.6042	0.0057	0.0048	NA	0.1196	0.0212	4.65e-07	0.787501
44	rs3923561	A	G	A	G	7.88	0.0447	NA	NA	1.638	0.0335	1.58e-06	0.1821
45	rs56125740	G	A	G	A	2.385	0.0414	0.0003	NA	0.4755	0.0242	5.55e-07	0.0869301
46	rs60455861	G	T	G	T	0.08737	0.0069	0.3206	NA	0.01887	0.0103	3.81e-06	0.503
47	rs62477133	G	C	G	C	2.164	0.0088	0.0003	NA	0.4684	0.0278	4e-06	0.751201
48	rs6833962	T	C	T	C	-0.1202	0.0249	0.1555	NA	0.02413	0.0141	6.57e-07	0.0774604
49	rs72968960	G	A	G	A	0.6373	-0.0045	0.0048	NA	0.1276	0.0294	6.14e-07	0.8779
50	rs73404248	A	G	A	G	-0.1468	-0.0269	0.1125	NA	0.03049	0.0209	1.54e-06	0.1988
51	rs74577787	T	C	T	C	2.349	0.0203	0.0003	NA	0.4689	0.0372	5.75e-07	0.5852
52	rs74723190	C	A	C	A	6.235	0.0771	0.0001	NA	1.209	0.0265	2.66e-07	0.00367502
53	rs7567302	G	C	G	C	-0.08589	0.0059	0.3554	NA	0.0179	0.0082	1.66e-06	0.4723
54	rs7583259	G	C	G	C	0.104	-0.0087	0.502	NA	0.01759	0.0121	3.71e-09	0.4691
55	rs76604940	C	A	C	A	3.867	0.0243	0.0001	NA	0.6826	0.028	1.59e-08	0.3854
56	rs77414299	T	C	T	C	4.312	0.0075	NA	NA	0.8683	0.0342	7.16e-07	0.8266
57	rs77458346	G	A	G	A	1.609	-0.0247	0.0004	NA	0.3292	0.0204	1.06e-06	0.2262
58	rs77670766	A	G	A	G	4.66	-0.0472	0.0001	NA	0.8838	0.0529	1.43e-07	0.3724
59	rs78743764	A	C	A	C	2.171	0.0068	0.0003	NA	0.4586	0.0288	2.29e-06	0.8142
60	rs79112776	T	C	T	C	1.676	0.0489	0.0004	NA	0.3604	0.0323	3.44e-06	0.1298
61	rs80194890	G	T	G	T	4.68	-0.0377	0.0001	NA	0.8111	0.0459	8.65e-09	0.4118
62	rs8067835	G	A	G	A	0.1025	-0.0259	0.216	NA	0.02096	0.0102	1.05e-06	0.0112001
63	rs8180936	T	C	T	C	0.08508	-0.0112	0.6699	NA	0.01843	0.0085	4.05e-06	0.1889
64	rs9592479	C	G	C	G	4.763	-0.032	0.0001	NA	0.8417	0.024	1.65e-08	0.1816
Note:
SNPs lost after exposure and outcome combination: rs10973214, rs184134422, rs116131582, rs141878021, rs138653244, rs192267028, rs138649004, rs140064908,
rs141341926, rs149948027, rs150096082, rs116954000, rs75069185, rs141596789, rs145865638, rs571177836, rs144788631, rs12314907, rs12755474, rs149926070,
rs117494082, rs111283043, rs116984539, rs146073003, rs189717624, rs77935824, rs117927481, rs58471414, rs144591335, rs76325389,
rs142967914, rs192475369, rs146985291, rs112471936, rs182236332, rs184082746
Palindromic SNPs: rs114795342, rs147066619, rs2075682, rs62477133, rs7567302, rs7583259, rs9592479
The magnitude of change in F-statistic: 21.102–39.565

## Sheet: 9
Table S9 CD19 on IgD+ CD38br
	SNP	effect_allele.exposure	other_allele.exposure	effect_allele.outcome	other_allele.outcome	beta.exposure	beta.outcome	eaf.exposure	eaf.outcome	se.exposure	se.outcome	pval.exposure	pval.outcome
1	rs10737202	C	T	C	T	-0.1243	-0.0076	0.3389	NA	0.02655	0.009	2.93e-06	0.3943
2	rs112417310	A	G	A	G	0.6504	0.0024	0.0201	NA	0.08983	0.0366	5.43e-13	0.9477
3	rs113812519	G	A	G	A	0.6788	0.0127	0.0185	NA	0.09244	0.0373	2.55e-13	0.733599
4	rs117442206	T	C	T	C	-0.2889	0.0116	0.0481	NA	0.05856	0.0251	8.41e-07	0.6426
5	rs12216684	A	G	A	G	0.2629	-0.0016	0.0543	NA	0.05427	0.0159	1.32e-06	0.9207
6	rs13030427	A	G	A	G	0.1463	0.012	0.1957	NA	0.03178	0.0111	4.29e-06	0.2774
7	rs2026774	C	T	C	T	0.1679	0.0066	0.8352	NA	0.03358	0.013	6.04e-07	0.609799
8	rs59977691	A	G	A	G	0.2163	0.0201	0.0868	NA	0.044	0.0116	9.26e-07	0.0834795
9	rs76162621	G	A	G	A	-1.077	-0.0742	0.0027	NA	0.232	0.0398	3.55e-06	0.0625893
10	rs9880620	T	C	T	C	0.184	0.0023	0.1658	NA	0.03373	0.0093	5.28e-08	0.8031
Note:
SNPs lost after exposure and outcome combination: rs187374346, rs143341510, rs138920008, rs144743804
Palindromic SNPs: None
The magnitude of change in F-statistic: 21.192–53.922

## Sheet: 10
Table S10 CD20 on IgD- CD38dim
	SNP	effect_allele.exposure	other_allele.exposure	effect_allele.outcome	other_allele.outcome	beta.exposure	beta.outcome	eaf.exposure	eaf.outcome	se.exposure	se.outcome	pval.exposure	pval.outcome
1	rs11020715	G	A	G	A	-0.1261	0.0059	0.3418	NA	0.02638	0.0079	1.84e-06	0.459701
2	rs111369841	T	C	T	C	0.2215	0.0072	0.0967	NA	0.04688	0.0259	2.39e-06	0.7804
3	rs11187166	T	C	T	C	0.1757	0.0203	0.1993	NA	0.03163	0.0103	2.97e-08	0.0490704
4	rs11230624	C	G	C	G	-0.1823	-0.0163	0.1263	NA	0.03724	0.0172	1.02e-06	0.3442
5	rs112898596	T	C	T	C	0.2709	0.0038	0.0505	NA	0.0562	0.0202	1.49e-06	0.8505
6	rs12480920	A	G	A	G	-0.1577	0.011	0.1792	NA	0.032	0.016	8.74e-07	0.4894
7	rs1447085	G	T	G	T	0.1294	-0.0172	0.6416	NA	0.02572	0.0081	5.12e-07	0.0343202
8	rs149908209	C	T	C	T	-2.552	0.0374	0.0004	NA	0.5321	0.0332	1.68e-06	0.2593
9	rs2070770	T	C	T	C	-0.2657	0.0259	0.0965	NA	0.0417	0.0149	2.09e-10	0.0820408
10	rs2524184	T	A	T	A	-0.1529	-0.0202	0.7278	NA	0.0312	0.0127	9.95e-07	0.1127
11	rs3961790	A	G	A	G	0.1193	-0.001	0.4233	NA	0.02452	0.0083	1.19e-06	0.9036
12	rs4657041	C	T	C	T	-0.1225	-0.0141	0.3344	NA	0.02636	0.0079	3.49e-06	0.0735208
13	rs55809481	C	T	C	T	-0.3192	0.001	0.2425	NA	0.02843	0.0091	9.01e-29	0.9097
14	rs61731791	T	C	T	C	0.2688	0.0288	0.0972	NA	0.042	0.0216	1.75e-10	0.1817
15	rs719170	C	T	C	T	4.925	-0.0668	0.0003	NA	1.021	0.0262	1.48e-06	0.01096
16	rs73025928	T	C	T	C	-0.299	0.0228	0.0361	NA	0.06541	0.0193	5e-06	0.2383
17	rs77612075	T	C	T	C	0.3325	0.0023	0.0293	NA	0.0714	0.0177	3.33e-06	0.8968
18	rs909846	G	T	G	T	0.2058	-0.0016	0.8744	NA	0.03711	0.0141	3.14e-08	0.9118
19	rs9271146	C	A	C	A	-0.1886	-0.013	0.7067	NA	0.0304	0.0092	6.09e-10	0.1596
20	rs9469053	G	A	G	A	0.2372	-0.0331	0.184	NA	0.03691	0.021	1.47e-10	0.1143
21	rs9473626	A	C	A	C	0.141	0.013	0.2114	NA	0.03067	0.01	4.46e-06	0.1925
22	rs9650093	G	A	G	A	0.142	0.0007	0.2182	NA	0.02983	0.0099	2.02e-06	0.9443
Note:
SNPs lost after exposure and outcome combination: rs184418275, rs66579172
Palindromic SNPs: rs11230624, rs2524184
The magnitude of change in F-statistic: 20.896–126.058

[truncated: 5 more sheets: 11, 12, 13, 14, 15]
